# Supplementary material for: Nonenveloped Avian Reoviruses Released with Small Extracellular Vesicles Are Highly Infectious
Source: Viruses. 2023 Jul 23;15(7):1610. doi: 10.3390/v15071610 (PMC10384003; doi:10.3390/v15071610)
Supplement: Supplementary file 1 [file viruses-15-01610-s001.zip]

Archive with 2 entries (2 files):
- viruses-2477834-Supplementary Video S1.mp4
- viruses-2477834-supplementary.pdf
